# Supplementary material for: A DNA adenine demethylase impairs PRC2-mediated repression of genes marked by a specific chromatin signature
Source: Genome Biol. 2023 Aug 30;24:198. doi: 10.1186/s13059-023-03042-4 (PMC10469495; doi:10.1186/s13059-023-03042-4)
Supplement: Supplementary file 3 — Additional file 3: Table S2. 265 genes downregulated in alkbh1 mutants while upregulated in overexpression. [file 13059_2023_3042_MOESM3_ESM.xlsx]

## Sheet: Sheet1
265 genes downregulated in alkbh1 mutants while upregulated in overexpression(fold chang > 2, qValue < 0.05)
Locus (TIGR)	name	TF family	annotation
LOC_Os01g43550	OsWRKY12	WRKY	WRKY12, expressed
LOC_Os01g60600	OsWRKY108	WRKY	WRKY108, expressed
LOC_Os02g08440	OsWRKY71	WRKY	WRKY71, expressed
LOC_Os05g49620	OsWRKY19	WRKY	WRKY19, expressed
LOC_Os05g50700	OsWRKY111	WRKY	WRKY111, expressed
LOC_Os06g06360	OsWRKY113	WRKY	WRKY113, expressed
LOC_Os01g64310	NAC59	NAC	no apical meristem protein, putative, expressed
LOC_Os05g37080	NAC12	NAC	No apical meristem protein, putative, expressed
LOC_Os01g64360		MYB	MYB family transcription factor, putative, expressed
LOC_Os02g32590	HSFA3	HSF	HSF-type DNA-binding domain containing protein, expressed
LOC_Os02g45420	ERF20	ERF	AP2 domain containing protein, expressed
LOC_Os02g52670	ERF103	ERF	AP2 domain containing protein, expressed
LOC_Os06g03670	OsDREB1C	ERF	dehydration-responsive element-binding protein, putative, expressed
LOC_Os07g12510	ERF57	ERF	AP2 domain containing protein, expressed
LOC_Os08g36920	OsERF104	ERF	AP2 domain containing protein, expressed
LOC_Os02g43170		DBB	B-box zinc finger family protein, putative, expressed
LOC_Os03g60560	ZOS3-21	C2H2	ZOS3-21 - C2H2 zinc finger protein, expressed
LOC_Os05g37190	DLN142	C2H2	ZOS5-08 - C2H2 zinc finger protein, expressed
LOC_Os01g50940	OsMYL1	bHLH	helix-loop-helix DNA-binding domain containing protein, expressed
LOC_Os01g56690	OsbHLH185	bHLH	helix-loop-helix DNA-binding domain containing protein, expressed
LOC_Os04g23550	RERJ1	bHLH	basic helix-loop-helix family protein, putative, expressed
LOC_Os01g04330	OsCML16		OsCML16 - Calmodulin-related calcium sensor protein, expressed
LOC_Os01g04620			transposon protein, putative, unclassified, expressed
LOC_Os01g06590			zinc finger, C3HC4 type domain containing protein, expressed
LOC_Os01g07370	OsKIP1		KIP1, putative, expressed
LOC_Os01g08130			phototropic-responsive NPH3 family protein, putative, expressed
LOC_Os01g08380	OsAT6		transferase family protein, putative, expressed
LOC_Os01g09770			expressed protein
LOC_Os01g11150	OsGA2ox7		gibberellin 2-beta-dioxygenase, putative, expressed
LOC_Os01g15270			expressed protein
LOC_Os01g16850	OsAGO15		retrotransposon protein, putative, unclassified, expressed
LOC_Os01g21250	OsLEA9		late embryogenesis abundant protein, putative, expressed
LOC_Os01g25560	OsRALF6		RALFL7 - Rapid ALkalinization Factor RALF family protein precursor, expressed
LOC_Os01g42140			expressed protein
LOC_Os01g42730	OsGELP17		GDSL-like lipase/acylhydrolase, putative, expressed
LOC_Os01g43080			exonuclease, putative, expressed
LOC_Os01g45250			DUF1645 domain containing protein, putative, expressed
LOC_Os01g47680			60S ribosomal protein L18a-1, putative, expressed
LOC_Os01g47760	OsGRX6		OsGrx_I1 - glutaredoxin subgroup III, expressed
LOC_Os01g48740			aspartyl protease family protein, putative, expressed
LOC_Os01g50370	OsMAPKKK63		STE_MEKK_ste11_MAP3K.4 - STE kinases include homologs to sterile 7, sterile 11 and sterile 20 from yeast, expressed
LOC_Os01g50400	OsSTE11		STE_MEKK_ste11_MAP3K.5 - STE kinases include homologs to sterile 7, sterile 11 and sterile 20 from yeast, expressed
LOC_Os01g51920			phosphotransferase, putative, expressed
LOC_Os01g52570			lachrymatory factor synthase, putative, expressed
LOC_Os01g53920			receptor-like protein kinase 5 precursor, putative, expressed
LOC_Os01g56450			DUF567 domain containing protein, putative, expressed
LOC_Os01g57730	prx19		peroxidase precursor, putative, expressed
LOC_Os01g60110			E2F-related protein, putative, expressed
LOC_Os01g60420			expressed protein
LOC_Os01g61700			ATP-dependent Clp protease adaptor protein ClpS containing protein, expressed
LOC_Os01g62980	OsLTPd5		LTPL101 - Protease inhibitor/seed storage/LTP family protein precursor, expressed
LOC_Os01g64570	OsPUB31		U-box domain-containing protein, putative, expressed
LOC_Os01g66010	OsAAP11E		amino acid transporter, putative, expressed
LOC_Os01g68650			plant-specific domain TIGR01615 family protein, expressed
LOC_Os01g74370	OsDSR3		domain of unknown function DUF966 domain containing protein, expressed
LOC_Os10g25230	OsJAZ13		ZIM domain containing protein, putative, expressed
LOC_Os10g25290	OsJAZ12		ZIM domain containing protein, putative, expressed
LOC_Os10g27280			thaumatin, putative, expressed
LOC_Os10g28240	OsACA8		calcium-transporting ATPase, plasma membrane-type, putative, expressed
LOC_Os10g30790	OsPT8		inorganic phosphate transporter, putative, expressed
LOC_Os10g33530			alcohol oxidase-related, putative, expressed
LOC_Os10g35460	OsBC1L9		COBRA, putative, expressed
LOC_Os10g36170	OsLTP2.12		LTPL160 - Protease inhibitor/seed storage/LTP family protein precursor, expressed
LOC_Os10g36360			expressed protein
LOC_Os10g37350			expressed protein
LOC_Os10g37500			AAA-type ATPase family protein, putative, expressed
LOC_Os10g39090			hydrolase, alpha/beta fold family protein, putative, expressed
LOC_Os10g39660			expressed protein
LOC_Os10g39700			CHIT15 - Chitinase family protein precursor, putative, expressed
LOC_Os10g40410			expressed protein
LOC_Os10g40480	OsHyPRP17		LTPL143 - Protease inhibitor/seed storage/LTP family protein precursor, expressed
LOC_Os10g41580			protein binding protein, putative, expressed
LOC_Os10g43060			expressed protein
LOC_Os11g05380	CYP94C2a		cytochrome P450, putative, expressed
LOC_Os11g06440			expressed protein
LOC_Os11g12050			NBS-LRR type disease resistance protein, putative, expressed
LOC_Os11g30760			expressed protein
LOC_Os12g05440	CYP94C2b		cytochrome P450, putative, expressed
LOC_Os12g06780			expressed protein
LOC_Os12g07550			expressed protein
LOC_Os12g08090	AAP11A		amino acid transporter, putative, expressed
LOC_Os12g08130	AAP11B		amino acid transporter, putative, expressed
LOC_Os12g12260	DGK8		diacylglycerol kinase 1, putative, expressed
LOC_Os12g18560			invertase/pectin methylesterase inhibitor family protein, putative, expressed
LOC_Os12g22839			expressed protein
LOC_Os12g23700			cyclin-dependent kinase G-2, putative, expressed
LOC_Os12g25280			expressed protein
LOC_Os12g33165			expressed protein
LOC_Os12g36980			expressed protein
LOC_Os12g38170	OsOSM1		osmotin, putative, expressed
LOC_Os12g43870			expressed protein
LOC_Os02g02730			expressed protein
LOC_Os02g03410	OsCPK4		CAMK_CAMK_like.12 - CAMK includes calcium/calmodulin depedent protein kinases, expressed
LOC_Os02g06930	OsRLCK63		protein kinase, putative, expressed
LOC_Os02g08270			class I glutamine amidotransferase, putative, expressed
LOC_Os02g11070	KCS		3-ketoacyl-CoA synthase, putative, expressed
LOC_Os02g11859			expressed protein
LOC_Os02g14990			zinc finger, C3HC4 type domain containing protein, expressed
LOC_Os02g17000	OsSub14		OsSub14 - Putative Subtilisin homologue, expressed
LOC_Os02g22160			DNA binding protein, putative, expressed
LOC_Os02g31140	CFL1		major ampullate spidroin 2-2, putative, expressed
LOC_Os02g32370	OsIPK2		inositol hexaphosphate kinase, putative, expressed
LOC_Os02g32580			expressed protein
LOC_Os02g33590	PUB33		U-box domain-containing protein, putative, expressed
LOC_Os02g34410	PUB43		U-box domain-containing protein, putative, expressed
LOC_Os02g35910			protein phosphotase protein, putative, expressed
LOC_Os02g36530			expressed protein
LOC_Os02g37600			expressed protein
LOC_Os02g38392			NBS-LRR disease resistance protein, putative, expressed
LOC_Os02g39330	CHT6		CHIT1 - Chitinase family protein precursor, expressed
LOC_Os02g42990	SAUR11		OsSAUR11 - Auxin-responsive SAUR gene family member, expressed
LOC_Os02g43640			retrotransposon protein, putative, unclassified, expressed
LOC_Os02g43770			DUF630/DUF632 domains containing protein, putative, expressed
LOC_Os02g44230	OsTPP1		CPuORF22 - conserved peptide uORF-containing transcript, expressed
LOC_Os02g46620			expressed protein
LOC_Os02g48094			expressed protein
LOC_Os02g48150			expressed protein
LOC_Os02g48320			DNA binding protein, putative, expressed
LOC_Os02g48860			aspartic proteinase nepenthesin-2 precursor, putative, expressed
LOC_Os02g50110	OsSYL2		expressed protein
LOC_Os02g51350			OsFBK10 - F-box domain and kelch repeat containing protein, expressed
LOC_Os02g52010			phosphate-induced protein 1 conserved region domain containing protein, expressed
LOC_Os02g52210	OsRING-1		zinc finger, C3HC4 type domain containing protein, expressed
LOC_Os02g52990	OsSAUR12		OsSAUR12 - Auxin-responsive SAUR gene family member, expressed
LOC_Os02g55610			serine-rich protein, putative, expressed
LOC_Os02g56900			thioredoxin family protein, putative, expressed
LOC_Os03g03200			hydrolase, alpha/beta fold family protein, putative, expressed
LOC_Os03g03510	CIPK09		CAMK_KIN1/SNF1/Nim1_like.15 - CAMK includes calcium/calmodulin depedent protein kinases, expressed
LOC_Os03g06520	SULTR3		sulfate transporter, putative, expressed
LOC_Os03g08310	OsJAZ9		ZIM domain containing protein, putative, expressed
LOC_Os03g08320	OsJAZ11		ZIM domain containing protein, putative, expressed
LOC_Os03g08330	OsJAZ10		ZIM domain containing protein, putative, expressed
LOC_Os03g08520			DUF581 domain containing protein, expressed
LOC_Os03g08860	OsGRAM		GRAM domain containing protein, expressed
LOC_Os03g08940			expressed protein
LOC_Os03g12500	OsAOS2		cytochrome P450, putative, expressed
LOC_Os03g13300	GAD3		glutamate decarboxylase, putative, expressed
LOC_Os03g13740	OsUPS		immediate-early fungal elicitor protein CMPG1, putative, expressed
LOC_Os03g13840			senescence-associated protein, putative, expressed
LOC_Os03g14370	OsACR9		ACT domain containing protein, expressed
LOC_Os03g14500			expressed protein
LOC_Os03g14730			gibberellin receptor GID1L2, putative, expressed
LOC_Os03g15270			gibberellin receptor GID1L2, putative, expressed
LOC_Os03g16170	OsPP2C30		protein phosphatase 2C, putative, expressed
LOC_Os03g19400			expressed protein
LOC_Os03g20440	OsVQ11		VQ domain containing protein, putative, expressed
LOC_Os03g20600			expressed protein
LOC_Os03g20760	OsLTPG4		LTPL66 - Protease inhibitor/seed storage/LTP family protein precursor, expressed
LOC_Os03g21380	OsCML27		OsCML27 - Calmodulin-related calcium sensor protein, expressed
LOC_Os03g22360			expressed protein
LOC_Os03g22370	PsbX		ultraviolet-B-repressible protein, putative, expressed
LOC_Os03g28940	OsJAZ6		ZIM domain containing protein, putative, expressed
LOC_Os03g42480			expressed protein
LOC_Os03g44636			zinc finger, C3HC4 type domain containing protein, expressed
LOC_Os03g45850	OsSAUR16		OsSAUR16 - Auxin-responsive SAUR gene family member, expressed
LOC_Os03g47280	OsVQ13		VQ domain containing protein, putative, expressed
LOC_Os03g52400			ribosomal protein L7/L12 C-terminal domain containing protein, expressed
LOC_Os03g52420			expressed protein
LOC_Os03g52910			uncharacterized UPF0114 domain containing protein, expressed
LOC_Os03g53740			expressed protein
LOC_Os03g53930			expressed protein
LOC_Os03g56944			lysine-rich arabinogalactan protein 19 precursor, putative, expressed
LOC_Os03g57450	OsCPK10		CAMK_CAMK_like.2 - CAMK includes calcium/calmodulin depedent protein kinases, expressed
LOC_Os03g60210			DUF567 domain containing protein, putative, expressed
LOC_Os03g60220			DUF567 domain containing protein, putative, expressed
LOC_Os04g01980			receptor protein kinase, putative, expressed
LOC_Os04g03920			expressed protein
LOC_Os04g32480	OsJAZ5		zinc-finger protein, putative, expressed
LOC_Os04g33390			prephenate dehydratase domain containing protein, expressed
LOC_Os04g33640			glycosyl hydrolases family 17, putative, expressed
LOC_Os04g35560			glutathione S-transferase, putative, expressed
LOC_Os04g37430			lipoxygenase protein, putative, expressed
LOC_Os04g38880			dynein light chain type 1 domain containing protein, expressed
LOC_Os04g38950	TDD1		class I glutamine amidotransferase, putative, expressed
LOC_Os04g40410	OsNAR2.2		high affinity nitrate transporter, putative, expressed
LOC_Os04g41960			NADP-dependent oxidoreductase, putative, expressed
LOC_Os04g44910			receptor like protein kinase, putative, expressed
LOC_Os04g45730	OsRLCK154		protein kinase domain containing protein, expressed
LOC_Os04g46110			fibroin heavy chain precursor, putative, expressed
LOC_Os04g46970	OsUGT93B		glucosyltransferase, putative, expressed
LOC_Os04g48810			expressed protein
LOC_Os04g49550			RING-H2 finger protein ATL2A, putative, expressed
LOC_Os04g49690			FERONIA receptor-like kinase, putative, expressed
LOC_Os04g51820	OsHKT4		OsHKT1;1 - Na+ transporter, expressed
LOC_Os04g52504			adhesive/proline-rich protein, putative, expressed
LOC_Os04g57690			expressed protein
LOC_Os04g57760			expressed protein
LOC_Os04g58920	OsPUB32		U-box domain-containing protein, putative, expressed
LOC_Os05g02140			clathrin assembly protein, putative, expressed
LOC_Os05g02760			expressed protein
LOC_Os05g03640	Os2ODD6		flavonol synthase/flavanone 3-hydroxylase, putative, expressed
LOC_Os05g03960			expressed protein
LOC_Os05g05940			stress-related protein, putative, expressed
LOC_Os05g11010			harpin-induced protein 1 domain containing protein, expressed
LOC_Os05g13580	OsCML18		OsCML18 - Calmodulin-related calcium sensor protein, expressed
LOC_Os05g19150			hydrolase, alpha/beta fold family domain containing protein, expressed
LOC_Os05g30420			expressed protein
LOC_Os05g30940			vacuolar calcium binding protein, putative, expressed
LOC_Os05g33400	OsBphi262		basic 7S globulin precursor, putative, expressed
LOC_Os05g35290	OsPAL04		phenylalanine ammonia-lyase, putative, expressed
LOC_Os05g37660			transferase family protein, putative, expressed
LOC_Os05g41610	GNS8		glycosyl hydrolases family 17, putative, expressed
LOC_Os05g41900			translation initiation factor SUI1, putative, expressed
LOC_Os05g44060			expressed protein
LOC_Os05g45440	OsS40-14		expressed protein
LOC_Os05g46340			expressed protein
LOC_Os05g46750			STE_MEKK_ste11_MAP3K.18 - STE kinases include homologs to sterile 7, sterile 11 and sterile 20 from yeast, expressed
LOC_Os05g46830			proline-rich protein, putative, expressed
LOC_Os05g46840			proline-rich protein, putative, expressed
LOC_Os05g48330			aspartyl protease family protein, putative, expressed
LOC_Os05g48930	OsGRX17		OsGrx_S2 - glutaredoxin subgroup III, expressed
LOC_Os05g49684			expressed protein
LOC_Os05g49940	OsCV		expressed protein
LOC_Os05g50580	OsSCP30		OsSCP30 - Putative Serine Carboxypeptidase homologue, expressed
LOC_Os06g05470			expressed protein
LOC_Os06g10210	OsCHI2		expressed protein
LOC_Os06g10610			expressed protein
LOC_Os06g11150			DUF1645 domain containing protein, putative, expressed
LOC_Os06g11760			expressed protein
LOC_Os06g30210			expressed protein
LOC_Os06g40500	OsPDCT		expressed protein
LOC_Os06g44250			haemolysin-III, putative, expressed
LOC_Os06g49460			Rer1 protein, putative, expressed
LOC_Os06g49780			expressed protein
LOC_Os07g07040			erythrocyte binding protein 3, putative, expressed
LOC_Os07g07990			uncharacterized protein At4g06744 precursor, putative, expressed
LOC_Os07g13600			expressed protein
LOC_Os07g37156			expressed protein
LOC_Os07g37320	OsMST6		transporter family protein, putative, expressed
LOC_Os07g37330			hypothetical protein
LOC_Os07g38170	OsREM4.1		remorin, putative, expressed
LOC_Os07g39210			expressed protein
LOC_Os07g40630			BRASSINOSTEROID INSENSITIVE 1 precursor, putative, expressed
LOC_Os07g42940	OsSAPK2		CAMK_CAMK_like.7 - CAMK includes calcium/calmodulin depedent protein kinases, expressed
LOC_Os07g43170			adenylate kinase, putative, expressed
LOC_Os07g46510			expressed protein
LOC_Os07g46670			early response to dehydration 15, putative, expressed
LOC_Os07g48340	OsCML24		OsCML24 - Calmodulin-related calcium sensor protein, expressed
LOC_Os08g04540	TDC1		decarboxylase, putative, expressed
LOC_Os08g10500			expressed protein
LOC_Os08g15650			expressed protein
LOC_Os08g28710	OsRLCK253		receptor protein kinase CRINKLY4 precursor, putative, expressed
LOC_Os08g31250			C1-like domain containing protein, expressed
LOC_Os08g31760			expressed protein
LOC_Os08g32060	OsPUB5		spotted leaf 11, putative, expressed
LOC_Os08g34510			expressed protein
LOC_Os08g34580	OsTPS1		trehalose-6-phosphate synthase, putative, expressed
LOC_Os08g34790	Os4CL5		AMP-binding domain containing protein, expressed
LOC_Os08g35110	OsSAUR33		OsSAUR33 - Auxin-responsive SAUR gene family member, expressed
LOC_Os08g35600	OsPTK13		tyrosine protein kinase domain containing protein, putative, expressed
LOC_Os08g37760			zinc finger, C3HC4 type domain containing protein, expressed
LOC_Os09g02710	OsCBSX2		CBS domain containing membrane protein, putative, expressed
LOC_Os09g10204			expressed protein
LOC_Os09g13920			expressed protein
LOC_Os09g17146			expressed protein
LOC_Os09g20000			heavy metal-associated domain containing protein, expressed
LOC_Os09g20390	OsTPP7		uncharacterized glycosyl hydrolase Rv2006/MT2062, putative, expressed
LOC_Os09g21120	OsPUB6		armadillo/beta-catenin repeat family protein, putative, expressed
LOC_Os09g25720			glycine-rich cell wall structural protein 2 precursor, putative, expressed
LOC_Os09g27220	OsBRXL5		ATBRXL3/BRX-LIKE3, putative, expressed
LOC_Os09g27950			galactosyltransferase, putative, expressed
LOC_Os09g28160	OsPT19		phosphate carrier protein, mitochondrial precursor, putative, expressed
LOC_Os09g30490			EF hand family protein, expressed
LOC_Os09g37080			expressed protein
LOC_Os09g38910	OsWAK92		OsWAK92 - OsWAK receptor-like protein kinase, expressed
