# Supplementary material for: A DNA adenine demethylase impairs PRC2-mediated repression of genes marked by a specific chromatin signature
Source: Genome Biol. 2023 Aug 30;24:198. doi: 10.1186/s13059-023-03042-4 (PMC10469495; doi:10.1186/s13059-023-03042-4)
Supplement: Supplementary file 4 — Additional file 4: Table S3. ALKBH1 binding and increased enrichment of H3K27me3 in mutants with 225 genes. [file 13059_2023_3042_MOESM4_ESM.xlsx]

## Sheet: Sheet1
ALKBH1 binding and increased enrichment of H3K27me3 in mutants with 225 genes (fold chang > 1.5, pValue < 0.05)
name	Gene	TF family	annotation
LOC_Os06g44010	OsWRKY28	WRKY	WRKY28, expressed
LOC_Os01g47560	OsWRKY16	WRKY	WRKY16, expressed
LOC_Os01g46800	OsWRKY15	WRKY	WRKY15, expressed
LOC_Os07g48260	OsWRKY47	WRKY	WRKY47, expressed
LOC_Os01g40260	OsWRKY77	WRKY	WRKY77, expressed
LOC_Os06g06360	OsWRKY113	WRKY	WRKY113, expressed
LOC_Os02g08440	OsWRKY71	WRKY	WRKY71, expressed
LOC_Os05g27730	OsWRKY53	WRKY	WRKY53, expressed
LOC_Os06g43860	HOS59	TALE	homeobox protein knotted-1, putative, expressed
LOC_Os01g62920	qSH1	TALE	homeodomain protein, putative, expressed
LOC_Os01g04750	EREBP77	RAV	B3 DNA binding domain containing protein, expressed
LOC_Os06g46270	NAC11	NAC	no apical meristem protein, putative, expressed
LOC_Os07g12340	OsNAC3	NAC	NAC domain-containing protein 67, putative, expressed
LOC_Os05g34830	OsNAC52	NAC	No apical meristem protein, putative, expressed
LOC_Os03g21030	NAC039	NAC	no apical meristem protein, putative, expressed
LOC_Os07g48450	OsNAC18	NAC	no apical meristem protein, putative, expressed
LOC_Os04g38720	OsNAC2	NAC	no apical meristem protein, putative, expressed
LOC_Os07g48870	R2R3-MYB	MYB	MYB family transcription factor, putative, expressed
LOC_Os02g41510	OsMYB30	MYB	MYB family transcription factor, putative, expressed
LOC_Os03g20090	OsMYB2	MYB	MYB family transcription factor, putative, expressed
LOC_Os10g39130	OsMADS56	MADS	OsMADS56 - MADS-box family gene with MIKCc type-box, expressed
LOC_Os02g36924	OsMADS27	MADS	OsMADS27 - MADS-box family gene with MIKCc type-box, expressed
LOC_Os07g40000	OsLBD38	LBD	DUF260 domain containing protein, putative, expressed
LOC_Os02g13800	HSFC2A	HSF	HSF-type DNA-binding domain containing protein, expressed
LOC_Os09g28354	HSFB1	HSF	CPuORF39 - conserved peptide uORF-containing transcript, expressed
LOC_Os02g49700	HOX16	HD-ZIP	homeobox associated leucine zipper, putative, expressed
LOC_Os09g35910	HOX6	HD-ZIP	homeobox associated leucine zipper, putative, expressed
LOC_Os09g35760	GL2-6	HD-ZIP	homeobox and START domains containing protein, putative, expressed
LOC_Os02g45760	OsGRAS10	GRAS	chitin-inducible gibberellin-responsive protein 2, putative, expressed
LOC_Os07g37630		FAR1	FAR1 family protein
LOC_Os06g07030	ERF7	ERF7	AP2 domain containing protein, expressed
LOC_Os09g39810	OsERF123	ERF	AP2 domain containing protein, expressed
LOC_Os07g23450	ZOS7-04	C2H2	ZOS7-04 - C2H2 zinc finger protein, expressed
LOC_Os03g32230	ZOS3-12	C2H2	ZOS3-12 - C2H2 zinc finger protein, expressed
LOC_Os03g19375	OsbZIP27	bZIP	expressed protein
LOC_Os05g37170	OsbZIP41	bZIP	transcription factor, putative, expressed
LOC_Os11g39000	ILI2	bHLH	helix-loop-helix DNA-binding domain containing protein, expressed
LOC_Os04g23550	RERJ1	bHLH	basic helix-loop-helix family protein, putative, expressed
LOC_Os04g41229		bHLH	helix-loop-helix DNA-binding domain containing protein, expressed
LOC_Os02g43940	DREB41	AP2	AP2 domain containing protein, expressed
LOC_Os03g53010			acyl-desaturase, chloroplast precursor, putative, expressed
LOC_Os05g01920			inhibitor I family protein, putative, expressed
LOC_Os06g42740			expressed protein
LOC_Os04g43060			enzyme of the cupin superfamily protein, putative, expressed
LOC_Os06g50040	OsSAUR29		OsSAUR29 - Auxin-responsive SAUR gene family member, expressed
LOC_Os04g11060			expressed protein
LOC_Os06g44020			expressed protein
LOC_Os10g07544			expressed protein
LOC_Os06g44240			gp176, putative, expressed
LOC_Os06g39500			expressed protein
LOC_Os03g42080			expressed protein
LOC_Os01g72530	OsCML31		OsCML31 - Calmodulin-related calcium sensor protein, expressed
LOC_Os03g55450			expressed protein
LOC_Os01g62060			plant-specific domain TIGR01589 family protein, expressed
LOC_Os04g56500			expressed protein
LOC_Os07g37600			hypothetical protein
LOC_Os07g31680	OsFbox373		OsFBL38 - F-box domain and LRR containing protein, expressed
LOC_Os01g49840			hypothetical protein
LOC_Os11g34080			expressed protein
LOC_Os01g21880			expressed protein
LOC_Os04g37820			cytokinin-O-glucosyltransferase 2, putative, expressed
LOC_Os03g08320	OsJAZ11		ZIM domain containing protein, putative, expressed
LOC_Os03g22410			DUF567 domain containing protein, putative, expressed
LOC_Os10g43030			conserved hypothetical protein
LOC_Os05g09732			acid phosphatase family, putative, expressed
LOC_Os07g17330			B12D protein, putative, expressed
LOC_Os05g39260			zinc finger, C3HC4 type domain containing protein, expressed
LOC_Os08g05480	OsFbox407		OsFBX261 - F-box domain containing protein, expressed
LOC_Os02g45780	DHS		zinc finger, C3HC4 type domain containing protein, expressed
LOC_Os03g45860	OsSAUR17		OsSAUR17 - Auxin-responsive SAUR gene family member, expressed
LOC_Os06g43590	OsSAL1		SNF7 domain containing protein, putative, expressed
LOC_Os02g09980			expressed protein
LOC_Os02g22160			DNA binding protein, putative, expressed
LOC_Os09g39770	OsC2DP		C2 domain containing protein, putative, expressed
LOC_Os06g33970	OsVQ22		VQ domain containing protein, putative, expressed
LOC_Os10g10060			expressed protein
LOC_Os06g09750			retrotransposon protein, putative, unclassified, expressed
LOC_Os01g41240	OsD14L3		hydrolase, alpha/beta fold family domain containing protein, expressed
LOC_Os11g44630			calmodulin binding protein, putative, expressed
LOC_Os02g17534			xyloglucan fucosyltransferase, putative, expressed
LOC_Os05g50100			expressed protein
LOC_Os04g54240			wound induced protein, putative, expressed
LOC_Os06g08460	OsExo70FX9		exo70 exocyst complex subunit, putative, expressed
LOC_Os01g49320			glycosyl hydrolase, putative, expressed
LOC_Os10g31620			glycine-rich cell wall structural protein 2 precursor, putative, expressed
LOC_Os01g42110	SWEET6A		nodulin MtN3 family protein, putative, expressed
LOC_Os09g08100	OsCYS10		cysteine proteinase inhibitor precursor, putative, expressed
LOC_Os03g58350	IAA14		OsIAA14 - Auxin-responsive Aux/IAA gene family member, expressed
LOC_Os05g38300			expressed protein
LOC_Os04g48280			expressed protein
LOC_Os05g11490			expressed protein
LOC_Os04g36670	OsARGOS		expressed protein
LOC_Os05g08640	OsAT7		transferase family protein, putative, expressed
LOC_Os04g39560			expressed protein
LOC_Os04g59200	OsPRX62		peroxidase precursor, putative, expressed
LOC_Os09g09550			plant protein of unknown function domain containing protein, expressed
LOC_Os05g39580	OsPYL6		bet v I allergen family protein, putative, expressed
LOC_Os01g68460			DC1, putative, expressed
LOC_Os01g18360	OsIAA4		OsIAA4 - Auxin-responsive Aux/IAA gene family member, expressed
LOC_Os09g28230			gibberellin receptor GID1L2, putative, expressed
LOC_Os02g08270			class I glutamine amidotransferase, putative, expressed
LOC_Os02g14430	OsPrx30		peroxidase precursor, putative, expressed
LOC_Os05g51240			hydrolase, alpha/beta fold family domain containing protein, expressed
LOC_Os09g31420			Leucine rich repeat N-terminal domain containing protein, putative, expressed
LOC_Os05g27050			peptide transporter, putative, expressed
LOC_Os03g18020	OsStr2		rhodanese-like family protein, putative, expressed
LOC_Os07g29830			ankyrin repeat domain containing protein, expressed
LOC_Os06g44150	OsMGT		CorA-like magnesium transporter protein, putative, expressed
LOC_Os08g39840	OsLOX9		lipoxygenase, chloroplast precursor, putative, expressed
LOC_Os05g32460	OsVQ19		VQ domain containing protein, putative, expressed
LOC_Os12g39310			cytochrome P450, putative, expressed
LOC_Os08g19640			hypothetical protein
LOC_Os09g37080			expressed protein
LOC_Os01g61510	AMT2;2		ammonium transporter protein, putative, expressed
LOC_Os02g34410	PUB43		U-box domain-containing protein, putative, expressed
LOC_Os09g29310			zinc finger, C3HC4 type domain containing protein, expressed
LOC_Os07g31884			MATE efflux family protein, putative, expressed
LOC_Os08g44950			zinc finger, C3HC4 type domain containing protein, expressed
LOC_Os12g05260	OsPSK3		phytosulfokines precursor, putative, expressed
LOC_Os07g39350			transporter family protein, putative, expressed
LOC_Os07g41340			B12D protein, putative, expressed
LOC_Os06g43210			zinc finger, C3HC4 type domain containing protein, expressed
LOC_Os03g20120	OsGolS1		glycosyl transferase 8 domain containing protein, putative, expressed
LOC_Os06g43790	OsHAF701		transcription initiation factor TFIID subunit 1, putative, expressed
LOC_Os07g35540			TKL_IRAK_DUF26-lc.19 - DUF26 kinases have homology to DUF26 containing loci, expressed
LOC_Os06g13940			expressed protein
LOC_Os03g56160	OsLRk7		lectin-like receptor kinase 7, putative, expressed
LOC_Os04g29990	OsRLCK142		OsWAK44 - OsWAK receptor-like protein kinase, expressed
LOC_Os09g06770			RING finger protein, putative, expressed
LOC_Os01g65340			hypothetical protein
LOC_Os01g51570	GNS10		glycosyl hydrolases family 17, putative, expressed
LOC_Os08g07660	PEP3		expressed protein
LOC_Os04g58820	OsOFP17		ATOFP18/OFP18, putative, expressed
LOC_Os02g52210	OsRING-1		zinc finger, C3HC4 type domain containing protein, expressed
LOC_Os12g28710			ATPase 3, putative, expressed
LOC_Os04g33240	OsSDR110C-MS3		sex determination protein tasselseed-2, putative, expressed
LOC_Os03g58580			nodulin, putative, expressed
LOC_Os04g54630			expressed protein
LOC_Os01g11160	OsCAT1		amino acid permease family protein, putative, expressed
LOC_Os09g20220	OsGSTU5		glutathione S-transferase, putative, expressed
LOC_Os08g41980			expressed protein
LOC_Os11g05800			HVA22, putative, expressed
LOC_Os04g55710	OsASNase2		transposon protein, putative, unclassified, expressed
LOC_Os08g03830			expressed protein
LOC_Os12g24530			zinc finger, C3HC4 type domain containing protein, expressed
LOC_Os07g12890	OsZIP8		metal cation transporter, putative, expressed
LOC_Os12g09640	OsPP2C77		protein phosphatase 2C, putative, expressed
LOC_Os04g55660	GELP59		GDSL-like lipase/acylhydrolase, putative, expressed
LOC_Os06g40360	OsEBF1		OsFBL30 - F-box domain and LRR containing protein, expressed
LOC_Os07g06680	FLA16		fasciclin domain containing protein, expressed
LOC_Os11g28320			expressed protein
LOC_Os09g26160	OsGLR1.2		glutamate receptor, putative, expressed
LOC_Os01g54570	OsOFP05		DUF623 domain containing protein, expressed
LOC_Os04g41570			ethylene-responsive protein related, putative, expressed
LOC_Os03g45350			expressed protein
LOC_Os07g40630			BRASSINOSTEROID INSENSITIVE 1 precursor, putative, expressed
LOC_Os06g38294	OsNRT1.2		peptide transporter PTR2, putative, expressed
LOC_Os03g04770	OsBamy2		beta-amylase, putative, expressed
LOC_Os05g37250	OsCYP94C4		cytochrome P450, putative, expressed
LOC_Os03g06139	OsABCG4		ABC-2 type transporter domain containing protein, expressed
LOC_Os04g42260	OsPP2C42		protein phosphatase 2C, putative, expressed
LOC_Os06g10109			expressed protein
LOC_Os02g01150	OsHPR1		erythronate-4-phosphate dehydrogenase domain containing protein, expressed
LOC_Os04g39010			heavy metal associated domain containing protein, expressed
LOC_Os10g30450	OsHMP43		heavy-metal-associated domain-containing protein, putative, expressed
LOC_Os02g54590	OsRLCK87		serine threonine kinase, putative, expressed
LOC_Os12g43640	MEG1		receptor-like protein kinase HAIKU2 precursor, putative, expressed
LOC_Os03g37840	OsHAK16		potassium transporter, putative, expressed
LOC_Os09g07154			expressed protein
LOC_Os04g33320			expressed protein
LOC_Os06g35920			expressed protein
LOC_Os02g48860			aspartic proteinase nepenthesin-2 precursor, putative, expressed
LOC_Os07g39980			GA22009-PA, putative, expressed
LOC_Os12g23200	OsPSAL		photosystem I reaction center subunit XI, chloroplast precursor, putative, expressed
LOC_Os08g14900			expressed protein
LOC_Os08g13270			expressed protein
LOC_Os02g39310			expressed protein
LOC_Os10g31040	SIET5		Citrate transporter protein, putative, expressed
LOC_Os07g06840			gibberellin receptor GID1L2, putative, expressed
LOC_Os01g09330			expressed protein
LOC_Os06g09310			zinc finger, C3HC4 type domain containing protein, expressed
LOC_Os03g12890			aminotransferase domain containing protein, putative, expressed
LOC_Os03g53080			zinc finger, C3HC4 type domain containing protein, expressed
LOC_Os03g43050	OsHyPRP11		LTPL90 - Protease inhibitor/seed storage/LTP family protein precursor, putative, expressed
LOC_Os07g37010	CycD6;1		cyclin, putative, expressed
LOC_Os01g46760	OsPP2C08		protein phosphatase 2C, putative, expressed
LOC_Os09g35870	IAA26		OsIAA26 - Auxin-responsive Aux/IAA gene family member, expressed
LOC_Os02g27260			hypothetical protein
LOC_Os03g47610	OsTHIC		thiamine biosynthesis protein thiC, putative, expressed
LOC_Os04g40910	OsFbox225		OsFBX146 - F-box domain containing protein, expressed
LOC_Os08g31950	OsbHLH177		expressed protein
LOC_Os08g34580	OsTPS1		trehalose-6-phosphate synthase, putative, expressed
LOC_Os07g22710	OsCDPK18		CAMK_CAMK_like.32 - CAMK includes calcium/calmodulin depedent protein kinases, expressed
LOC_Os06g43650			secreted salivary protein, putative, expressed
LOC_Os02g26200			expressed protein
LOC_Os03g04670			expressed protein
LOC_Os03g11900	OsMST4		transporter family protein, putative, expressed
LOC_Os03g10670			expressed protein
LOC_Os02g49920			3-ketoacyl-CoA synthase, putative, expressed
LOC_Os06g22394			expressed protein
LOC_Os02g14980	OsNCL2		calcium-binding EF hand family protein, putative, expressed
LOC_Os12g08800			las1-like family protein, putative, expressed
LOC_Os01g45274	BETACA1		carbonic anhydrase, chloroplast precursor, putative, expressed
LOC_Os08g33260			expressed protein
LOC_Os02g05840	LC2		VIL2 protein, putative, expressed
LOC_Os03g62270			MATE efflux family protein, putative, expressed
LOC_Os01g66860	OsSTA40		serine/threonine protein kinase, putative, expressed
LOC_Os09g29284			MATE efflux family protein, putative, expressed
LOC_Os03g50980	OsSIZ2		ATSIZ1/SIZ1, putative, expressed
LOC_Os07g05570	OsDDP7		ERD4 protein, putative, expressed
LOC_Os02g56320			glycogen synthase 1, putative, expressed
LOC_Os01g64520	OsUO		uricase, putative, expressed
LOC_Os10g42196	OsDLN242		expressed protein
LOC_Os02g25230	TAC4		expressed protein
LOC_Os06g14370	_		caleosin related protein, putative, expressed
LOC_Os06g44380	UBP7-5		ubiquitin carboxyl-terminal hydrolase family protein, expressed
LOC_Os07g47720			PPR repeat domain containing protein, putative, expressed
LOC_Os06g39520			myristoyl-acyl carrier protein thioesterase, chloroplast precursor, putative, expressed
LOC_Os04g46300			disease resistance protein RPM1, putative, expressed
LOC_Os06g06530	HGW		proline-rich cell wall protein-like, putative, expressed
LOC_Os03g57950			type I inositol-1,4,5-trisphosphate 5-phosphatase, putative, expressed
LOC_Os02g55560	OsPP2C27		protein phosphatase 2C, putative, expressed
LOC_Os09g26780	OsJAZ8		zinc-finger protein, putative, expressed
LOC_Os12g05440	OsCYP94C2b		cytochrome P450, putative, expressed
LOC_Os05g25030			expressed protein
