# Supplementary material for: A DNA adenine demethylase impairs PRC2-mediated repression of genes marked by a specific chromatin signature
Source: Genome Biol. 2023 Aug 30;24:198. doi: 10.1186/s13059-023-03042-4 (PMC10469495; doi:10.1186/s13059-023-03042-4)
Supplement: Supplementary file 6 — Additional file 6: Table S5. ALKBH1-binding genes with H3K27me3 increased in alkbh1 mutant were also bound by EMF2b，of which 30 genes were upregulated in the alkbh1. [file 13059_2023_3042_MOESM6_ESM.xlsx]

## Sheet: Sheet1
ALKBH1-binding genes with H3K27me3 increased in alkbh1 mutant were also bound by EMF2b，of which 30 genes were upregulated in the alkbh1 mutant
Locus (TIGR)	Gene	annotation	H3K27me3 (log2FoldChange>0.5)	pvalue<0.05	expression (log2FoldChange>1)	qvalue<0.05	H3K27me3	expression	ALKBH1 binding	EMF2b binding
LOC_Os01g72530	OsCML31	OsCML31 - Calmodulin-related calcium sensor protein, expressed	1.09	0.000828	-4.73824	4.43e-119	Up	Down	Yes	Yes
LOC_Os02g08270		class I glutamine amidotransferase, putative, expressed	0.61	2.2e-05	-3.8124	2.08e-05	Up	Down	Yes	Yes
LOC_Os02g08440	OsWRKY71	WRKY71, expressed	2.17	0.0494	-3.41608	0	Up	Down	Yes	Yes
LOC_Os02g22160		DNA binding protein, putative, expressed	0.54	0.000816	-1.44086	3.74e-10	Up	Down	Yes	Yes
LOC_Os02g34410	OsPUB43	U-box domain-containing protein, putative, expressed	0.64	0.00153	-2.6389	1.25e-51	Up	Down	Yes	Yes
LOC_Os02g41510	OsMYB30	MYB family transcription factor, putative, expressed	0.53	6.31e-05	-4.02442	2.05e-44	Up	Down	Yes	Yes
LOC_Os02g45780	DHS	zinc finger, C3HC4 type domain containing protein, expressed	2.34	0.000507	-2.69692	4.87e-38	Up	Down	Yes	Yes
LOC_Os02g48860		aspartic proteinase nepenthesin-2 precursor, putative, expressed	0.68	0.0465	-1.28162	6.98e-06	Up	Down	Yes	Yes
LOC_Os02g52210	OsRING-1	zinc finger, C3HC4 type domain containing protein, expressed	0.67	0.00408	-3.54425	2.49e-252	Up	Down	Yes	Yes
LOC_Os03g20090	OsMYB2	MYB family transcription factor, putative, expressed	0.52	0.00425	-4.20933	3.74e-42	Up	Down	Yes	Yes
LOC_Os03g21030	OsNAC39	no apical meristem protein, putative, expressed	0.51	0.00189	-1.70003	4.6e-45	Up	Down	Yes	Yes
LOC_Os03g32230	ZOS3-12	ZOS3-12 - C2H2 zinc finger protein, expressed	0.51	0.000112	-3.94984	5e-11	Up	Down	Yes	Yes
LOC_Os03g45860	OsSAUR17	OsSAUR17 - Auxin-responsive SAUR gene family member, expressed	0.53	5.87e-05	-3.96359	2.28e-06	Up	Down	Yes	Yes
LOC_Os03g60560	ZOS3-21	ZOS3-21 - C2H2 zinc finger protein, expressed	0.61	0.042	-4.736	1.75e-07	Up	Down	Yes	Yes
LOC_Os04g23550	OsRERJ1	basic helix-loop-helix family protein, putative, expressed	0.6	1.9e-05	-5.27423	3.05e-67	Up	Down	Yes	Yes
LOC_Os04g39010		heavy metal associated domain containing protein, expressed	0.78	0.0934	-2.36393	1.85e-43	Up	Down	Yes	Yes
LOC_Os04g54630		expressed protein	0.72	0.0287	-1.23129	9.61e-21	Up	Down	Yes	Yes
LOC_Os05g27730	OsWRKY53	WRKY53, expressed	6.23	0.00362	-2.1199	2.19e-159	Up	Down	Yes	Yes
LOC_Os06g06360	OsWRKY113	WRKY113, expressed	0.82	0.00193	-1.99609	0.00069028	Up	Down	Yes	Yes
LOC_Os06g08460	OsEXO70FX9	exo70 exocyst complex subunit, putative, expressed	0.83	0.00913	-3.16338	8.87e-16	Up	Down	Yes	Yes
LOC_Os06g09310		zinc finger, C3HC4 type domain containing protein, expressed	0.8	0.0337	-4.65871	6.92e-72	Up	Down	Yes	Yes
LOC_Os06g33970	OsVQ22	VQ domain containing protein, putative, expressed	0.95	0.0171	-2.90317	9.32e-12	Up	Down	Yes	Yes
LOC_Os06g44010	OsWRKY28	WRKY28, expressed	1.15	7.6e-19	-3.21835	1.53e-36	Up	Down	Yes	Yes
LOC_Os07g12340	OsNAC3	NAC domain-containing protein 67, putative, expressed	0.82	0.015724	-1.96349	2.87e-63	Up	Down	Yes	Yes
LOC_Os07g40000	OsLBD38	DUF260 domain containing protein, putative, expressed	0.64	1.62e-05	-1.81823	2.44e-16	Up	Down	Yes	Yes
LOC_Os07g40630		BRASSINOSTEROID INSENSITIVE 1 precursor, putative, expressed	1.25	0.00244	-1.24671	2.93e-13	Up	Down	Yes	Yes
LOC_Os08g13270		expressed protein	0.62	0.00647	-2.7226	5.13e-05	Up	Down	Yes	Yes
LOC_Os08g34580	OsTPS8	trehalose-6-phosphate synthase, putative, expressed	0.61	2.85e-06	-1.9732	2.41e-48	Up	Down	Yes	Yes
LOC_Os09g37080		expressed protein	0.96	1.27e-05	-3.18614	4.33e-22	Up	Down	Yes	Yes
LOC_Os12g05440	OsCYP94C2b	cytochrome P450, putative, expressed	0.54	0.00291	-3.07492	7.07e-24	Up	Down	Yes	Yes
