# Supplementary material for: A DNA adenine demethylase impairs PRC2-mediated repression of genes marked by a specific chromatin signature
Source: Genome Biol. 2023 Aug 30;24:198. doi: 10.1186/s13059-023-03042-4 (PMC10469495; doi:10.1186/s13059-023-03042-4)
Supplement: Supplementary file 7 — Additional file 7: Table S6. Primers used in this study. [file 13059_2023_3042_MOESM7_ESM.xls]

## Sheet: Sheet1
Supplemental Data Set S6. Primers used in this study. The primers used for cloning, characterization of plant lines, RT and ChIP-RT were included. Prefixes OX- : Overexpression of a gene, cr- : CRISPR of a gene, RT-gene: Realtime PCR of a gene, ChIP-gene-: ChIP realtime PCR of gene.
Primers for cloning	Sequence
OEALKBH1-F	TTACGAACGATAGCCGGTACATGGTCGGCGGCGGCGGCGGCGGCG
OEALKBH1-R	TTTGTAATCGGATCCGGTACATGCTGCCTGAATGTGAGGTTC
35S-ALKBH1--pfa121-F	GACTGCAGCCCGGGGGATCC ATGGTCGGCGGCGGCGGCGGCGGCG
35S-ALKBH1--pfa121-R	TCCTTGTAATCCATGGATCC ATGCTGCCTGAATGTGAGGTTC
cr-alkbh1-F	GAGGCGAGCCTTCTGCCGCGGTTTTAGAGCTAGAAATAGCAAGTTA
cr-alkbh1-R	CGCGGCAGAAGGCTCGCCTCaacctgagcctcagcgcagc
Characterization of plant lines
osalkbh1_genotpye-F	ATGTCCCGTGTTCAATCC
osalkbh1_genotpye-R	AACTTGATGGAGCACTTATC
osalkbh1_genotpye-2F	ATTAGCAGAGTCTGAGTCGGTTTA
osalkbh1_genotpye-2R	CCAATGTCGAACCCTAACCAT
RT&ChIP-RT primers
RT-ALKBH1-F	ATGGTGACGTGAACGATGTG
RT-ALKBH1-R	ATCGGTCAGCCAATTTGGTG
RT-OsWRKY53-F	TGAGCGACATCGACATCCTC
RT-OsWRKY53-R	TTGCCCTTGACGACCTTCTG
RT-OsWRKY71-F	CGTAGTGCAGTCCTTTTGAGC
RT-OsWRKY71-R	GGGGAGTTTGTCTGATTTCGTTG
RT-OsMYB2-F	CTGCCTGGCCTCACCTTC
RT-OsMYB2-R	ATGCTCGTCCAGAAGCTATCG
RT-OsNAC3-F	AACGAGTGGGAGAAGATGCAG
RT-OsNAC3-R	GCAGCGAGTAGTCCATCTCC
RT-CYP94C2b-F	GCTCACCACTCTGTTCATGATC
RT-CYP94C2b-R	GTGTAGTTCAGCCGCTTCAG
RT-ZOS3-21-F	ATCCTCCGCCGACGACTG
RT-ZOS3-21-R	TAGGCGAACAACTCCAGCAAC
RT-OsCPK4-F	ACTGGCTTGAAGGGTTCCATC
RT-OsCPK4-R	TTGGACTGGGAAGGTTGCTC
ChIP-OsWRKY53-P0-F	ATCCGTCCGTCCATTCGAAG
ChIP-OsWRKY53-P0-R	AACTCGTACGTGTAGCTTGGG
ChIP-OsWRKY53-P1-F	ACTTCTCCTTCCACACCAACTC
ChIP-OsWRKY53-P1-R	TTCTTGCTCGACTCGACCAC
ChIP-OsWRKY53-P2-F	TGAGCGACATCGACATCCTC
ChIP-OsWRKY53-P2-R	TTGCCCTTGACGACCTTCTG
ChIP-OsWRKY71-P0-F	AGACCATCCTCGCCATATTCC
ChIP-OsWRKY71-P0-R	AGCTGAGCCAAGGAGAGAAG
ChIP-OsWRKY71-P1-F	TGGAGGAAGTATGGTCAGAAGG
ChIP-OsWRKY71-P1-R	CGGGAGCAAATGAGCATCTG
ChIP-OsWRKY71-P2-F	CGTAGTGCAGTCCTTTTGAGC
ChIP-OsWRKY71-P2-R	GGGGAGTTTGTCTGATTTCGTTG
ChIP-OsMYB2-P0-F	TCCTTTCTTTCCAAGTCGTCCAG
ChIP-OsMYB2-P0-R	GCGCGAGGAGGAAGAAGAAG
ChIP-OsMYB2-P1-F	CAGCGAGGAGGAGGTGATG
ChIP-OsMYB2-P1-R	GCGATGTAGTTGACGAGCAG
ChIP-OsMYB2-P2-F	CTGCCTGGCCTCACCTTC
ChIP-OsMYB2-P2-R	ATGCTCGTCCAGAAGCTATCG
ChIP-OsNAC3-P0-F	ACAGAGGACAGACAGACGAC
ChIP-OsNAC3-P0-R	GGGAGGTGGGAATGGAGAAG
ChIP-OsNAC3-P1-F	ACCGCAAGTACCCCAACG
ChIP-OsNAC3-P1-R	TAGAACACGAGCGCCTTCTTG
ChIP-OsNAC3-P2-F	AACGAGTGGGAGAAGATGCAG
ChIP-OsNAC3-P2-R	GCAGCGAGTAGTCCATCTCC
ChIP-CYP94C2b-P0-F	CCCTTCTCATGTGGTGGAATTG
ChIP-CYP94C2b-P0-R	GCATGGCTAAAAAGGAAGCAAC
ChIP-CYP94C2b-P1-F	TTCTTCGTGTCCTCGCTGTG
ChIP-CYP94C2b-P1-R	GTTGGCGAACTCCCTCCTC
ChIP-CYP94C2b-P2-F	GCTCACCACTCTGTTCATGATC
ChIP-CYP94C2b-P2-R	GTGTAGTTCAGCCGCTTCAG
ChIP-ZOS3-21-P0-F	AAATCCAAGCCGTCCACCTC
ChIP-ZOS3-21-P0-R	GCTTACGTGTTTGCCAAGGAG
ChIP-ZOS3-21-P1-F	TCGGGGGAAGGGGAGTTC
ChIP-ZOS3-21-P1-R	CCTGTGCAGCCTGATCGC
ChIP-ZOS3-21-P2-F	ATCCTCCGCCGACGACTG
ChIP-ZOS3-21-P2-R	TAGGCGAACAACTCCAGCAAC
ChIP-OsCPK4-P0-F	ACCAACAGCAAGAGAAGAGAGG
ChIP-OsCPK4-P0-R	CCGGTCAACACTGTCTATTGTC
ChIP-OsCPK4-P1-F	AGAAAGATGCTGCAGTGGTG
ChIP-OsCPK4-P1-R	TATCTCGGTGAACTAGCCCATG
ChIP-OsCPK4-P2-F	ACTGGCTTGAAGGGTTCCATC
ChIP-OsCPK4-P2-R	TTGGACTGGGAAGGTTGCTC
